# Supplementary material for: Moyamoya Disease With Initial Ischemic or Hemorrhagic Attack Shows Different Brain Structural and Functional Features: A Pilot Study
Source: Front Neurol. 2022 May 13;13:871421. doi: 10.3389/fneur.2022.871421 (PMC9136066; doi:10.3389/fneur.2022.871421)
Supplement: Supplementary file 2 [file Data_Sheet_1.ZIP]

Archive with 15 entries (13 files):
- ASL.xlsx
- FreeSurfer.xlsx
- SLF_FA.pzfx
- SLF_FA.xlsx
- baseline.sav
- hemorrhage/
- hemorrhage/hemo_lh1.png
- hemorrhage/hemo_lh2.png
- hemorrhage/hemo_rh1.png
- hemorrhage/hemo_rh2.png
- ischemia/
- ischemia/isc_lh1.png
- ischemia/isc_lh2.png
- ischemia/isc_rh1.png
- ischemia/isc_rh2.png
