# Supplementary material for: Moyamoya Disease With Initial Ischemic or Hemorrhagic Attack Shows Different Brain Structural and Functional Features: A Pilot Study
Source: Front Neurol. 2022 May 13;13:871421. doi: 10.3389/fneur.2022.871421 (PMC9136066; doi:10.3389/fneur.2022.871421)
Supplement: Supplementary file 2 [file Data_Sheet_1.ZIP › ASL.xlsx]

## Sheet: Sheet1
	age	gender	type							ASL
					47_L_LgG	48_R_LgG	68_R_PreCUN	69_L_ParaCL		29_L_insular	30_R_insular	63_L_supra	64_R_supra	85_L_MidTempo	86_R_MidTempo	11/13_L_InfFron	12/14_R_InfFron	31_L_AntCingu	32_R_AntCingu	81_L_SupTempo	82_R_SupTempo	40_R_ParaHippo	57_L_Postcentral
P001	51	2	1		52.01	56.89	43.36	43.09		57.25	51.82	57.14	22.78	60.13	47.67	58.28	51.16	68.46	60.44	59.01	46.62	41.45	48.65
P002	30	1	1		38.87	40.91	46.64	35.83		47.15	50.9	40.05	42.28	40.82	42.85	41.52	45.58	49.06	45.71	46.81	49.41	39.54	32.41
P003	45	1	1		44.38	47.4	31.28	35.71		46.83	57.66	48.56	35.83	50.82	36.26	46.97	46.91	50.97	54.5	55.13	48.46	45.52	42.86
P004	44	2	2		50.68	54.24	59.07	52.58		64.26	67.85	54.27	54.01	64.3	64.62	63.27	67.37	72.33	67.14	64.24	66.13	48.51	50.83
P005	34	2	2		45.03	42.52	48.65	44.62		49.74	46.11	50.29	43.66	49.94	51.14	52.18	49.16	52.36	47.91	51.16	50.51	38.98	44.43
P006	36	1	2		46.66	52.82	54.52	36.59		51.98	54.8	53.25	51.41	53.86	46.53	58.5	55.19	64.03	55.89	55.54	53.83	47.1	41.05
P007	42	2	1		41.48	43.67	42.14	39.69		30.74	39.05	32.38	35.9	33.25	32.76	25.59	34.77	33.99	29.88	31.35	32.44	37.08	23.3
P008	44	2	1		52.43	52.33	63.48	46.56		70.3	55	46.03	47.51	62.5	57.21	50.66	52.39	73.6	77.04	62.55	54.44	46.21	26.23
P009	53	2	2		42.96	49.27	52.05	32.96		50.57	61.65	35.73	59.43	47.22	54.53	37.75	57.34	66.28	59.93	42.93	59.15	45.85	18.61
P010	58	2	1		45.74	47.16	54.19	43.61		52.07	53.82	48.61	36.17	48.34	48.44	50.32	50.02	53.55	53.35	50.83	53.16	39.78	49.22
P011	54	2	1		41.73	36.74	42.79	49.51		35.29	42.24	16.75	43.32	31.98	45.71	32.86	37.98	45.34	46.84	18.93	46.54	41.79	34.05
P012	45	2	2		52.64	54.07	55	44.42		49.04	54.04	48.65	59.4	55.9	60.71	53.6	56.02	54.02	52.21	52.91	63.21	40.82	46.7
P013	56	2	1		38.28	34.39	34.98	22.08		36.62	42.09	32.05	38.08	37.49	40.15	28.63	44.92	48.2	47.07	37.26	42.55	39.66	27.29
P014	57	2	1		45.57	49.81	56.13	42.32		54.1	55.64	49.24	51.31	53.83	54.65	53.34	49.58	60.12	51.71	50.24	53.15	41.53	40.19
P015	34	2	2		52.37	54.72	50.72	59.61		51.83	56.5	53.21	47.42	55.94	56.2	49.47	55.74	72.39	70.86	58.06	53.74	45.11	37.9
P016	50	2	2		66.36	63.97	64.17	40.38		59.69	71.75	62.19	59.11	64.53	67.91	66.6	64.78	90.37	74.07	66.76	68.09	56.99	54.95
P017	52	2	2		49.87	49	51.3	41.16		50.14	57.85	53.68	44.33	51.63	50.3	52.25	42.52	57.29	62.1	52.13	52.49	43.59	45.87
P018	53	2	1		43.45	45.55	46.26	45.29		55.7	49.34	39.14	44.51	43.2	51.18	47.58	45.98	59.04	53.29	48.45	52.18	40.28	44.1
P019	52	2	1		54.8	51.47	50.06	28.68		32.17	51.92	21.56	30.48	50.87	49.22	22.76	31.52	60.77	64.72	40.46	41.77	46.4	17.34
P020	56	2	2		60.32	60	65.17	50.93		62.34	72	64.89	62.53	66.36	64.4	64.2	65.62	65.38	64.95	67.27	62.93	48.62	62.38
P021	31	2	1		61.6	58.73	66.38	66.56		68.98	84.81	53.5	63.16	64.92	67.4	58.1	83.57	89.07	101.07	67.92	73.88	59.09	51.59
P022	53	2	2		57.96	59.9	61.62	66.25		63.95	68.37	70.29	68.62	68.29	62.02	68.57	67.49	86.43	79.76	72.03	68.2	53.74	60.96
Z01	49	1			42.51	40.99	45.93	35.69		44.83	41.19	42.72	39.7	47.85	45.01	43.31	40.42	51.39	54.12	48.05	44.64	36.55	40.98
Z02	47	2			39.96	42.73	49.12	44.14		50.24	50.79	46.36	45.44	49.12	50.01	47.23	47.62	49.38	48.52	50.23	48.29	41.84	42.3
Z03	41	2			47.88	41.53	40.7	31.96		49.37	45.51	46.56	42.25	49.92	47.05	43.97	45.37	53.43	47.74	49.65	48.42	39.21	42.47
Z04	41	1			48.35	47.86	48.11	54.09		49.48	56.02	52.15	52.41	50.24	53.65	48.08	49.36	55.91	57.36	54.02	57.99	43.4	46.51
Z05	56	2			53.02	54.89	58.51	46.97		51.48	52.76	49.49	51.41	53.99	52.15	49.91	50	49.66	48.29	49.81	50.25	44.43	46.7
Z06	55	2			53.44	56.42	61.3	53.1		61.01	65.66	59.37	61.83	65.59	63.92	59.76	63.36	61.88	63.44	64.34	68.24	53.08	57.67
Z07	53	2			51.01	58.63	64.77	51.74		55.5	54.26	58.83	58.09	59.22	59.56	54.33	54.15	50.09	52.69	59.17	59.36	48.85	57.69
Z08	50	2			42.41	45.58	48.69	45.4		49.58	46.19	49.49	44.83	49.44	50.68	48.16	45.85	51.97	47.24	50.9	48.73	40.37	52.15
Z09	51	2			77.4	78.19	67.18	62.75		68.49	67.34	67.85	67.63	70.23	72.31	69.06	64.58	79.43	67.75	72.14	71.98	62.1	62.86
Z10	54	2			59.61	63.74	69.45	59.19		58.02	56.18	66.34	62.34	63.61	62.99	62.81	64.3	49.08	55.19	63.99	63.59	50.02	57.61

## Sheet: Sheet2
ischemia													hemorrhage												control
47_L_LgG	52.01	38.87	44.38	41.48	52.43	45.74	41.73	38.28	45.57	43.45	54.8	61.6	50.68	45.03	46.66	42.96	52.64	52.37	66.36	49.87	60.32	57.96			42.51	39.96	47.88	48.35	53.02	53.44	51.01	42.41	77.4	59.61
48_R_LgG	56.89	40.91	47.4	43.67	52.33	47.16	36.74	34.39	49.81	45.55	51.47	58.73	54.24	42.52	52.82	49.27	54.07	54.72	63.97	49	60	59.9			40.99	42.73	41.53	47.86	54.89	56.42	58.63	45.58	78.19	63.74
68_R_PreCUN	43.36	46.64	31.28	42.14	63.48	54.19	42.79	34.98	56.13	46.26	50.06	66.38	59.07	48.65	54.52	52.05	55	50.72	64.17	51.3	65.17	61.62			45.93	49.12	40.7	48.11	58.51	61.3	64.77	48.69	67.18	69.45
69_L_ParaCL	43.09	35.83	35.71	39.69	46.56	43.61	49.51	22.08	42.32	45.29	28.68	66.56	52.58	44.62	36.59	32.96	44.42	59.61	40.38	41.16	50.93	66.25			35.69	44.14	31.96	54.09	46.97	53.1	51.74	45.4	62.75	59.19
hemorrhage
47_L_LgG	50.68	45.03	46.66	42.96	52.64	52.37	66.36	49.87	60.32	57.96
48_R_LgG	54.24	42.52	52.82	49.27	54.07	54.72	63.97	49	60	59.9
68_R_PreCUN	59.07	48.65	54.52	52.05	55	50.72	64.17	51.3	65.17	61.62
69_L_ParaCL	52.58	44.62	36.59	32.96	44.42	59.61	40.38	41.16	50.93	66.25
control
47_L_LgG	42.51	39.96	47.88	48.35	53.02	53.44	51.01	42.41	77.4	59.61
48_R_LgG	40.99	42.73	41.53	47.86	54.89	56.42	58.63	45.58	78.19	63.74
68_R_PreCUN	45.93	49.12	40.7	48.11	58.51	61.3	64.77	48.69	67.18	69.45
69_L_ParaCL	35.69	44.14	31.96	54.09	46.97	53.1	51.74	45.4	62.75	59.19
