# Supplementary material for: Moyamoya Disease With Initial Ischemic or Hemorrhagic Attack Shows Different Brain Structural and Functional Features: A Pilot Study
Source: Front Neurol. 2022 May 13;13:871421. doi: 10.3389/fneur.2022.871421 (PMC9136066; doi:10.3389/fneur.2022.871421)
Supplement: Supplementary file 2 [file Data_Sheet_1.ZIP › FreeSurfer.xlsx]

## Sheet: lh_thickness
lh.aparc.a2009s.thickness	type	lh_G&S_frontomargin_thickness	lh_G&S_occipital_inf_thickness	lh_G&S_paracentral_thickness	lh_G&S_subcentral_thickness	lh_G&S_transv_frontopol_thickness	lh_G&S_cingul-Ant_thickness	lh_G&S_cingul-Mid-Ant_thickness	lh_G&S_cingul-Mid-Post_thickness	lh_G_cingul-Post-dorsal_thickness	lh_G_cingul-Post-ventral_thickness	lh_G_cuneus_thickness	lh_G_front_inf-Opercular_thickness	lh_G_front_inf-Orbital_thickness	lh_G_front_inf-Triangul_thickness	lh_G_front_middle_thickness	lh_G_front_sup_thickness	lh_G_Ins_lg&S_cent_ins_thickness	lh_G_insular_short_thickness	lh_G_occipital_middle_thickness	lh_G_occipital_sup_thickness	lh_G_oc-temp_lat-fusifor_thickness	lh_G_oc-temp_med-Lingual_thickness	lh_G_oc-temp_med-Parahip_thickness	lh_G_orbital_thickness	lh_G_pariet_inf-Angular_thickness	lh_G_pariet_inf-Supramar_thickness	lh_G_parietal_sup_thickness	lh_G_postcentral_thickness	lh_G_precentral_thickness	lh_G_precuneus_thickness	lh_G_rectus_thickness	lh_G_subcallosal_thickness	lh_G_temp_sup-G_T_transv_thickness	lh_G_temp_sup-Lateral_thickness	lh_G_temp_sup-Plan_polar_thickness	lh_G_temp_sup-Plan_tempo_thickness	lh_G_temporal_inf_thickness	lh_G_temporal_middle_thickness	lh_Lat_Fis-ant-Horizont_thickness	lh_Lat_Fis-ant-Vertical_thickness	lh_Lat_Fis-post_thickness	lh_Pole_occipital_thickness	lh_Pole_temporal_thickness	lh_S_calcarine_thickness	lh_S_central_thickness	lh_S_cingul-Marginalis_thickness	lh_S_circular_insula_ant_thickness	lh_S_circular_insula_inf_thickness
subP001	1	2.62	2.694	2.487	3.005	2.742	2.92	2.898	2.743	3.119	2.816	2.132	2.849	2.919	2.867	2.735	3.161	3.483	3.717	2.537	2.086	3.119	2.33	3.149	2.774	2.684	2.852	2.411	2.522	2.8	2.704	2.618	2.963	2.777	3.359	3.485	3.149	2.982	3.198	2.394	2.64	2.57	2.26	3.648	2.008	2.119	2.287	2.931	2.882
subP002	1	2.36	2.261	2.466	2.42	2.556	2.637	2.345	2.684	2.975	2.926	1.943	2.915	2.978	2.603	2.629	2.924	3.343	3.836	2.657	2.047	3.06	2.235	2.875	2.62	2.491	2.728	2.466	2.278	2.802	2.622	2.31	3.055	2.573	2.816	3.347	2.678	2.747	2.853	2.04	2.565	2.541	2.1	3.189	2.063	2.001	2.417	2.928	2.964
subP003	1	2.281	2.563	2.35	2.642	3.005	2.705	2.745	2.763	3.074	2.906	1.899	2.632	2.74	2.639	2.713	3.012	2.933	3.116	2.682	2.12	3.025	2.155	3.035	2.629	2.797	2.507	2.373	2.106	2.723	2.682	2.613	2.995	2.163	2.847	3.072	2.347	2.924	3.097	1.778	2.072	2.422	2.301	3.446	2.04	1.962	2.373	2.851	2.592
subP004	2	2.438	2.219	2.4	2.612	2.4	2.825	2.644	2.795	3.007	2.558	1.894	2.874	2.981	2.921	2.874	3.11	3.377	3.59	2.557	2.506	2.848	1.892	3.201	2.732	2.782	2.969	2.424	2.368	3.021	2.422	2.452	2.596	2.702	3.094	3.361	2.936	2.868	3.086	2.03	2.798	2.629	1.93	3.65	1.822	2.079	2.246	2.814	2.993
subP005	2	2.366	2.723	2.625	2.56	2.956	3.196	2.677	2.598	3.222	2.762	1.906	2.849	2.806	3.113	3.168	3.484	3.688	3.923	3.052	2.571	3.209	2.165	3.131	2.781	2.995	3.006	2.79	2.461	3.18	2.792	2.614	3.606	3.008	2.928	3.658	2.792	2.979	3.496	2.827	2.345	2.902	2.354	3.234	1.928	2.084	2.332	2.831	3.315
subP006	2	2.364	2.634	2.185	2.727	3.063	3.047	3.013	2.604	3.222	2.811	2.035	3.086	2.934	2.732	2.835	3.202	3.092	3.598	2.613	2.485	2.819	2.299	3.132	2.937	2.854	2.819	2.561	2.439	3.137	2.785	2.798	2.599	2.87	2.93	3.826	2.631	2.748	3.054	2.491	2.983	2.696	2.231	3.245	2.19	2.355	2.696	3.254	3.056
subP007	1	2.473	2.518	2.455	2.602	2.626	2.662	2.869	2.434	2.787	2.279	1.969	2.909	3.068	2.641	2.796	2.965	3.729	3.581	2.576	2.243	2.877	2.017	3.03	2.786	2.712	2.643	2.407	2.426	3.117	2.427	2.579	2.893	2.73	2.663	3.55	2.428	2.948	2.944	2.323	1.926	2.39	2.027	3.131	1.876	2.195	2.194	2.358	2.794
subP008	1	1.82	2.425	2.544	2.573	2.373	2.534	2.645	2.505	2.872	2.614	2.092	2.701	2.863	2.567	2.555	3.004	3.559	3.694	2.735	2.363	2.724	2.088	2.519	2.606	2.47	2.736	2.32	2.383	3.036	2.525	2.403	2.839	2.502	2.997	3.295	2.618	2.601	3.201	2.025	2.704	2.439	2.232	3.148	1.767	2.017	2.422	2.27	2.582
subP009	2	2.299	2.492	2.544	2.75	2.693	2.675	2.485	2.596	3.077	2.621	1.849	2.814	2.911	2.712	2.778	2.902	3.311	3.618	2.518	2.141	2.972	1.833	2.792	2.667	2.791	2.84	2.375	2.385	3.103	2.575	2.735	2.875	2.608	3.119	3.434	2.746	2.928	3.358	2.379	2.319	2.454	1.951	3.537	1.991	1.917	2.028	2.713	2.719
subP010	1	2.179	2.677	2.38	2.753	2.53	2.938	2.652	2.399	3.046	2.805	1.895	2.583	3.017	2.57	2.592	2.79	3.269	3.658	2.428	2.155	2.801	2.141	3.384	2.732	2.399	2.611	2.236	2.056	2.749	2.378	2.417	3.227	2.521	3.033	3.317	2.472	2.851	2.964	2.044	1.979	2.268	1.972	3.258	1.877	1.997	2.13	2.648	2.661
subP011	1	2.201	2.437	2.43	2.354	2.391	2.514	2.664	2.539	3.011	2.482	2.105	2.393	2.601	2.35	2.468	2.725	2.985	3.725	2.396	2.287	2.787	2.279	3.481	2.502	2.466	2.447	2.307	2.119	2.771	2.405	2.548	2.888	2.101	2.674	3	1.975	2.731	2.602	1.673	1.907	1.827	1.96	3.198	1.754	1.853	2.091	2.607	2.424
subP012	2	2.107	2.583	2.472	2.66	2.501	2.545	2.451	2.422	2.657	2.503	1.996	2.748	2.574	2.539	2.734	2.963	3.272	3.367	2.702	2.177	2.841	2.361	2.802	2.574	3.086	2.845	2.9	2.603	3.02	2.595	2.187	2.596	2.459	2.805	3.144	2.768	3.044	2.975	1.685	1.93	2.169	2.272	3.465	1.88	1.962	2.132	2.287	2.61
subP013	1	2.154	2.197	2.187	2.733	2.464	2.546	2.645	2.578	2.987	2.219	1.923	2.586	2.729	2.439	2.237	2.611	3.823	3.931	2.452	2.23	2.556	1.955	2.916	2.648	2.436	2.609	2.165	2.13	2.423	2.376	2.515	3.279	2.386	2.695	3.642	2.469	2.551	2.618	2.029	2.245	2.322	1.934	3.156	1.813	1.881	2.028	2.776	2.702
subP014	1	2.417	2.637	2.389	2.892	2.69	2.583	2.745	2.652	2.77	2.413	1.905	2.986	2.866	2.718	2.648	2.868	3.105	3.359	2.64	2.232	2.963	2.188	3.425	2.729	2.514	2.698	2.242	2.205	2.787	2.457	2.529	2.967	2.606	3.309	3.131	2.744	3.053	2.891	2.924	2.939	2.508	2.141	3.124	2.004	2.078	1.984	2.589	2.946
subP015	2	2.395	2.291	2.463	3.077	2.566	2.688	2.412	2.65	2.662	2.36	1.966	2.9	3.299	2.801	2.527	3.178	3.572	3.858	2.459	2.08	2.764	1.917	2.728	2.956	2.789	2.608	2.368	2.473	3.044	2.356	2.581	2.282	2.856	3.236	3.535	2.52	2.902	2.97	2.326	2.769	2.357	2.003	3.436	1.727	1.976	2.249	3.288	3.062
subP016	2	2.796	3.034	2.434	2.529	2.878	2.705	2.897	2.644	3.11	2.884	2.068	3.115	3.225	2.648	2.844	3.081	3.196	3.406	2.922	2.854	3.273	2.533	3.381	3.303	3.146	2.855	2.627	2.427	2.772	2.745	3.01	2.784	2.999	2.746	3.883	2.856	3.435	2.994	2.947	3.178	2.819	2.176	3.258	2.045	2.145	2.172	2.847	3.324
subP017	2	2.248	2.453	2.284	2.569	2.648	2.532	2.625	2.457	3.036	2.687	1.873	2.483	2.599	2.731	2.759	2.758	3.211	3.531	2.687	1.976	2.739	2.149	3.439	2.446	2.682	2.706	2.248	2.032	2.847	2.439	2.699	2.017	2.203	2.777	2.952	2.405	2.617	2.778	1.933	2.236	2.104	1.793	3.07	1.817	1.881	1.919	2.608	2.517
subP018	1	2.008	2.4	2.325	2.4	2.372	2.697	2.651	2.68	2.909	2.491	1.743	2.775	2.9	2.133	2.598	2.676	3.477	3.666	2.599	2.046	2.817	2.025	3.308	2.541	2.694	2.581	2.273	2.288	2.675	2.572	2.339	2.833	2.355	2.813	3.605	2.367	2.653	3.14	2.025	1.972	2.267	1.987	3.648	1.905	1.913	2.069	2.457	2.866
subP019	1	1.98	2.135	2.04	2.369	2.329	2.637	2.464	2.473	2.655	2.47	1.7	2.534	2.767	2.28	2.558	2.79	3.081	3.113	2.594	1.871	2.439	1.731	2.741	2.425	2.483	2.6	2.202	2.246	2.661	2.092	2.585	2.559	2.388	2.492	3.089	2.214	2.684	2.693	1.991	2.093	2.188	1.991	3.235	1.861	1.839	1.972	2.549	2.542
subP020	2	2.088	2.637	2.149	2.556	2.612	2.537	2.715	2.764	2.935	2.524	1.58	2.626	2.769	2.793	2.646	2.593	3.446	3.552	2.615	2.019	3.048	2.121	2.943	2.421	2.703	2.484	2.006	2.035	2.647	2.512	2.446	1.862	2.316	2.772	3.372	2.291	2.991	3.051	1.764	2.276	2.179	2.019	3.534	1.804	1.987	2.106	2.605	2.684
subP021	1	2.242	2.37	2.598	2.373	2.701	2.564	2.823	2.931	3.061	2.968	1.939	3.028	2.922	2.753	2.786	3.082	3.483	3.463	2.566	2.147	2.74	2.367	2.912	2.805	2.587	2.759	2.389	2.095	2.916	2.571	2.227	2.543	2.5	3.004	3.333	2.64	2.999	3.285	2.083	2.452	2.562	2.099	3.259	2.144	1.914	2.168	2.736	2.752
subP022	2	2.463	2.217	2.411	2.558	2.971	2.998	2.871	2.673	2.808	2.397	1.523	2.709	2.688	2.984	2.972	3.014	3.165	3.272	2.554	1.864	3.025	1.904	3.15	2.773	2.682	2.867	2.305	2.583	2.353	2.383	2.616	2.523	2.426	2.933	3.175	2.534	2.669	2.911	2.306	2.704	2.492	1.79	3.205	1.995	2.429	2.398	2.842	2.741
subZ01		2.069	2.505	2.135	2.408	2.254	2.529	2.496	2.648	2.735	2.467	1.86	2.534	2.69	2.382	2.5	2.734	3.257	3.365	2.573	2.114	2.76	2.03	3.205	2.618	2.357	2.417	2.18	2.191	2.73	2.388	2.484	2.317	2.232	2.846	3.13	2.352	2.843	2.796	2.136	1.987	2.361	2.189	3.476	2.006	1.874	2.082	2.567	2.471
subZ02		2.429	2.503	2.315	2.556	3.255	2.622	2.75	2.507	2.912	2.677	2.153	2.539	2.711	2.755	2.638	2.935	2.998	3.307	2.532	2.061	2.758	2.499	2.914	2.363	2.528	2.455	2.39	1.997	2.95	2.572	2.609	3.213	2.54	3.033	2.779	2.477	2.765	2.781	2.393	2.189	2.289	2.373	2.63	1.879	1.982	1.87	2.416	2.481
subZ03		2.413	2.387	2.383	2.617	2.678	2.854	2.917	2.722	3.206	2.342	1.963	2.413	2.937	2.677	2.852	2.869	3.395	3.224	2.62	2.199	2.915	2.311	3.094	2.613	2.721	2.412	2.328	2.224	2.83	2.705	2.522	3.302	2.491	2.882	2.871	2.404	2.779	2.944	2.371	2.058	2.125	2.079	3.264	1.972	1.859	2.004	2.505	2.55
subZ04		1.942	2.979	2.355	2.543	2.538	2.741	2.818	2.946	3.073	2.587	2.003	2.808	2.85	2.718	2.532	2.937	3.378	3.82	2.72	2.26	3.007	2.397	3.18	2.657	2.623	2.756	2.465	2.247	2.843	2.738	2.554	3.147	2.662	2.904	3.743	2.327	2.784	2.944	1.983	2.181	2.431	2.261	3.422	2.025	1.938	2.325	2.823	2.807
subZ05		2.147	2.629	2.46	2.412	2.537	2.513	2.678	2.701	3.003	2.14	2.101	2.494	2.576	2.521	2.594	2.848	3.042	3.382	2.444	2.299	2.8	2.251	3.347	2.414	2.425	2.451	2.404	2.057	2.96	2.509	2.454	2.909	2.427	2.494	3.18	2.419	2.794	2.871	1.677	2.081	2.174	2.001	3.128	1.89	1.916	2.293	2.268	2.459
subZ06		2.118	2.583	2.26	2.446	2.611	2.634	2.59	2.594	2.975	2.625	2.029	2.656	2.761	2.595	2.602	2.835	3.243	3.376	2.574	2.146	2.877	2.104	2.978	2.619	2.553	2.472	2.257	2.298	2.808	2.229	2.283	2.648	2.196	2.612	3.108	2.264	2.967	3.059	2.001	2.253	2.412	1.806	3.151	1.844	1.943	2.012	2.63	2.461
subZ07		1.994	2.3	2.116	2.365	2.201	2.364	2.383	2.444	2.621	2.844	1.8	2.457	2.971	2.616	2.418	2.683	3.159	3.188	2.356	1.866	2.821	1.969	2.859	2.598	2.383	2.421	1.992	2.189	2.828	2.213	2.407	1.97	2.381	2.638	2.727	2.107	2.444	2.819	2.016	2.003	2.07	1.833	2.953	1.799	1.881	2.248	2.523	2.395
subZ08		2.411	2.339	2.281	2.563	2.621	2.476	2.579	2.175	3.023	2.859	2.07	2.823	2.497	2.557	2.575	3.069	2.825	3.254	2.652	2.275	3.12	2.248	2.939	2.623	2.807	2.556	2.401	2.169	2.954	2.577	2.36	2.513	2.313	3.308	3.087	2.309	2.873	3.041	1.858	2.297	2.112	2.056	3.606	1.958	2.057	2.008	2.233	2.36
subZ09		2.231	2.828	2.424	2.578	2.602	2.428	2.54	2.362	2.92	2.563	1.739	2.514	3.248	2.818	2.645	2.903	2.999	3.41	2.621	2.056	2.921	1.895	3.208	2.701	2.732	2.89	2.407	2.149	2.781	2.673	2.367	2.483	2.344	2.683	2.892	2.429	2.682	3.058	2.511	2.13	2.084	1.863	3.36	1.775	1.768	1.924	2.571	2.194
subZ10		2.609	2.891	2.513	2.454	2.85	2.708	2.761	2.794	3.257	2.445	2.017	2.549	3.185	2.575	2.696	2.853	3.346	3.392	2.832	2.524	2.944	2.139	3.303	2.713	2.791	2.894	2.405	2.355	2.804	2.722	2.384	2.953	2.29	2.776	2.924	2.726	3.383	3.334	2.025	1.873	2.232	2.315	3.645	1.977	1.956	2.303	2.484	2.447
[truncated: 29 more columns]

## Sheet: rh_thickness
rh.aparc.a2009s.thickness	type	rh_G&S_frontomargin_thickness	rh_G&S_occipital_inf_thickness	rh_G&S_paracentral_thickness	rh_G&S_subcentral_thickness	rh_G&S_transv_frontopol_thickness	rh_G&S_cingul-Ant_thickness	rh_G&S_cingul-Mid-Ant_thickness	rh_G&S_cingul-Mid-Post_thickness	rh_G_cingul-Post-dorsal_thickness	rh_G_cingul-Post-ventral_thickness	rh_G_cuneus_thickness	rh_G_front_inf-Opercular_thickness	rh_G_front_inf-Orbital_thickness	rh_G_front_inf-Triangul_thickness	rh_G_front_middle_thickness	rh_G_front_sup_thickness	rh_G_Ins_lg&S_cent_ins_thickness	rh_G_insular_short_thickness	rh_G_occipital_middle_thickness	rh_G_occipital_sup_thickness	rh_G_oc-temp_lat-fusifor_thickness	rh_G_oc-temp_med-Lingual_thickness	rh_G_oc-temp_med-Parahip_thickness	rh_G_orbital_thickness	rh_G_pariet_inf-Angular_thickness	rh_G_pariet_inf-Supramar_thickness	rh_G_parietal_sup_thickness	rh_G_postcentral_thickness	rh_G_precentral_thickness	rh_G_precuneus_thickness	rh_G_rectus_thickness	rh_G_subcallosal_thickness	rh_G_temp_sup-G_T_transv_thickness	rh_G_temp_sup-Lateral_thickness	rh_G_temp_sup-Plan_polar_thickness	rh_G_temp_sup-Plan_tempo_thickness	rh_G_temporal_inf_thickness	rh_G_temporal_middle_thickness	rh_Lat_Fis-ant-Horizont_thickness	rh_Lat_Fis-ant-Vertical_thickness	rh_Lat_Fis-post_thickness	rh_Pole_occipital_thickness	rh_Pole_temporal_thickness	rh_S_calcarine_thickness	rh_S_central_thickness	rh_S_cingul-Marginalis_thickness	rh_S_circular_insula_ant_thickness	rh_S_circular_insula_inf_thickness
subP001	1	2.468	2.298	2.347	2.705	2.705	2.744	2.713	2.703	3.095	2.85	2.044	2.611	2.543	2.952	2.704	3.003	3.244	3.503	2.455	2.315	3.28	2.334	3.415	2.945	2.685	2.586	2.393	2.508	2.956	2.555	2.578	2.654	2.491	3.221	3.594	2.779	3.007	3.021	2.645	2.185	2.752	2.028	3.554	2.17	2	2.22	3.128	3.028
subP002	1	2.468	2.547	2.499	2.627	2.506	2.479	2.437	2.773	3.043	2.794	2.055	2.734	2.769	2.744	2.677	2.975	3.347	3.366	2.482	2.263	2.813	2.381	2.764	2.799	2.612	2.807	2.358	2.158	3.019	2.74	2.397	3.054	2.5	2.681	3.422	2.514	2.931	2.971	2.399	2.665	2.778	2.151	3.093	2.331	1.948	2.321	2.96	2.722
subP003	1	2.173	2.533	2.441	2.638	2.646	2.596	2.547	2.68	3.065	3.071	1.766	2.46	2.734	2.534	2.507	2.838	2.968	3.264	2.413	2.172	2.837	2.069	3.396	2.551	2.458	2.386	2.416	1.931	2.62	2.491	2.543	3.427	2.336	2.938	3.498	2.376	2.697	2.755	2.111	2.045	2.312	2.237	3.176	2.071	1.974	2.267	2.75	2.708
subP004	2	2.144	2.447	2.141	2.647	2.513	2.528	2.854	2.798	3.024	2.733	1.624	2.949	2.683	2.634	2.742	3.004	3.496	3.64	2.492	2.226	2.604	1.796	3.1	2.733	2.765	2.67	2.416	2.081	2.948	2.39	2.475	1.644	2.572	2.982	3.384	2.819	2.806	3.129	2.33	2.312	2.477	1.914	3.204	1.941	1.976	2.409	2.623	2.807
subP005	2	2.274	3.031	2.499	2.547	2.974	2.837	2.795	2.752	3.319	3.116	2.004	2.871	3.59	3.045	3.213	3.214	3.651	3.188	3.045	2.767	3.238	2.255	3.098	2.947	3.008	2.963	2.742	2.542	3.18	2.702	2.541	1.908	2.617	3.168	3.046	2.823	3.303	3.457	3.2	2.321	2.571	2.702	3.618	2.395	2.008	2.412	2.782	2.537
subP006	2	2.308	2.944	2.356	3.002	2.705	2.802	2.984	2.826	3.167	2.924	2.126	2.986	2.826	2.563	2.857	3.176	2.812	3.565	2.683	2.499	3.035	2.499	3.259	2.768	2.711	2.966	2.704	2.25	3.069	3.015	2.738	3.474	2.745	3.241	3.602	2.965	2.892	2.933	1.862	2.427	2.904	2.507	3.162	2.278	2.105	2.56	3.233	3.05
subP007	1	2.363	2.264	2.427	2.716	2.216	2.413	2.434	2.537	2.745	2.596	1.865	2.771	2.807	2.887	2.773	2.722	3.45	3.364	2.576	2.261	3.034	2.269	3.311	2.65	2.687	3.036	2.322	2.46	2.919	2.53	2.326	3.248	2.936	2.874	3.115	2.846	2.646	3.208	2.195	2.508	2.701	1.913	3.385	2.001	2.294	2.093	2.358	2.646
subP008	1	2.492	2.395	2.641	2.56	2.158	2.433	2.908	2.689	3.035	2.621	1.989	2.628	2.184	2.807	2.657	3.214	3.628	3.462	2.629	2.313	2.772	2.231	2.8	2.58	2.774	2.698	2.446	2.265	3.003	2.58	2.356	2.067	2.745	2.957	3.143	2.679	2.484	2.99	2.175	2.497	2.495	2.041	3.302	1.78	1.924	2.303	2.203	2.363
subP009	2	2.038	2.706	2.608	2.787	2.568	2.622	2.777	2.487	2.95	2.549	1.648	2.771	2.757	2.463	2.749	2.878	3.248	3.187	2.826	2.281	2.963	2.087	3.49	2.752	2.787	2.739	2.503	2.463	3.101	2.514	2.385	2.549	2.648	2.986	3.547	2.596	2.861	3.247	1.96	3.024	2.224	1.886	3.36	2.002	1.939	2.364	2.725	2.504
subP010	1	2.186	2.743	2.302	2.606	2.191	2.3	2.676	2.488	3.191	2.725	1.836	2.507	2.414	2.519	2.563	2.738	3.481	3.474	2.531	2.319	2.758	2.098	3.174	2.571	2.425	2.536	2.134	2.118	2.807	2.292	2.366	2.596	2.475	2.993	3.065	2.541	2.892	2.758	1.848	2.193	2.327	1.918	3.069	2.02	1.809	2.218	2.729	2.568
subP011	1	2.147	2.606	2.308	2.561	2.552	2.541	2.656	2.528	2.805	2.662	1.941	2.542	2.581	2.354	2.613	2.898	3.507	3.305	2.593	2.352	2.593	2.13	3.155	2.785	2.629	2.677	2.186	1.985	2.856	2.369	2.27	2.908	2.793	3.162	3.405	2.377	3.147	2.913	1.882	2.345	2.112	1.922	3.409	1.856	2.022	1.998	2.72	2.666
subP012	2	2.517	2.62	2.814	2.945	2.688	2.683	2.917	2.734	2.818	2.478	1.782	2.689	2.8	2.538	2.801	3.071	3.045	3.669	2.701	2.258	2.619	1.977	2.991	2.738	2.939	3.047	2.842	2.584	3.184	2.532	2.198	2.274	2.919	3.098	3.443	3.082	2.919	3.216	2.341	2.398	2.627	2.142	3.195	1.731	2.284	2.615	2.657	2.894
subP013	1	2.114	2.308	2.298	2.287	2.383	2.503	2.639	2.676	3.234	2.808	2.002	2.739	2.811	2.308	2.498	2.721	3.119	3.418	2.326	2.073	3.302	1.823	2.915	2.55	2.465	2.326	2.189	2.474	2.067	2.433	2.222	2.733	2.519	2.768	3.909	2.593	2.857	3.054	2.442	2.531	2.365	2.064	3.492	1.894	2.071	2.5	3.013	2.375
subP014	1	2.233	2.601	2.467	2.799	2.595	2.547	2.549	2.67	2.724	2.926	1.783	2.981	2.996	2.522	2.718	2.889	3.454	3.541	2.68	2.251	3.144	2.357	3.488	2.759	2.621	2.659	2.38	2.434	2.948	2.514	2.526	2.962	2.666	2.958	3.182	2.746	3.251	3.019	2.295	2.38	2.579	2.222	3.324	2.089	2.017	2.267	2.931	3.051
subP015	2	2.806	2.175	2.516	2.856	2.545	2.815	2.871	2.552	3.113	2.478	1.907	3.078	2.971	2.542	2.83	3.229	3.803	3.236	2.71	2.244	3.122	2.2	3.011	3.11	2.729	2.879	2.497	2.317	3.025	2.584	2.578	1.568	2.825	3.091	3.787	2.773	3.404	3.263	2.848	3.063	2.566	2.055	3.6	1.697	1.945	2.291	3.515	2.887
subP016	2	2.629	2.887	2.475	2.546	2.702	2.727	2.626	2.685	3.387	2.855	2.123	2.993	3.285	3.03	2.802	3.286	3.032	3.812	2.972	2.865	3.133	2.366	3.506	3.082	3.118	2.453	2.687	2.394	2.814	2.984	2.825	2.526	2.955	2.615	3.662	2.885	3.183	2.987	2.524	2.431	2.768	2.207	3.627	2.336	2.085	2.499	3.104	3.04
subP017	2	2.119	2.47	2.413	2.51	2.316	2.445	2.681	2.653	3.098	2.712	1.845	2.507	2.532	2.801	2.518	2.662	3.598	3.707	2.461	2.185	3.043	1.921	3.118	2.592	2.612	2.641	2.266	1.966	2.535	2.385	2.47	2.805	2.561	3.128	3.33	2.419	2.567	3.05	2.197	2.499	2.096	1.971	2.856	1.818	1.846	2.035	2.483	2.489
subP018	1	2.447	2.437	2.375	2.418	2.293	2.354	2.613	2.558	3.022	2.449	1.672	2.691	2.811	2.664	2.579	2.62	3.27	3.32	2.589	2.046	2.797	2.073	3.125	2.72	2.597	2.522	2.2	1.954	2.713	2.382	2.285	3.21	2.335	3.191	3.25	2.635	2.96	3.021	2.216	2.037	2.451	1.844	3.503	1.929	1.809	2.081	2.535	2.37
subP019	1	2	2.3	1.902	2.601	2.057	2.593	2.58	2.604	2.705	2.35	1.768	2.711	2.688	2.48	2.729	2.717	3.26	3.555	2.806	1.891	2.703	1.88	3.031	2.638	2.642	2.607	2.209	2.375	2.742	2.24	2.455	2.927	2.83	2.922	2.983	2.22	2.342	2.929	1.938	2.714	2.33	2.027	3.188	1.708	1.826	1.952	2.605	2.576
subP020	2	2.481	2.861	2.068	2.531	2.522	2.36	2.537	2.481	2.662	1.944	1.675	2.643	2.813	2.536	2.518	2.518	3.195	3.289	2.581	2.185	3.105	1.8	3.168	2.636	2.473	2.446	2.074	2.056	1.764	1.773	2.266	2.673	2.566	2.937	3.206	2.533	2.89	3.13	1.93	2.489	2.272	2.063	3.37	1.705	2.142	2.266	2.921	2.797
subP021	1	2.173	2.477	2.415	2.404	2.598	2.512	2.656	2.776	3.155	3.076	1.743	2.888	2.625	2.887	2.899	3.001	3.547	3.392	2.523	2.19	2.758	2.192	3.044	2.77	2.59	2.741	2.525	2.087	2.95	2.553	2.398	2.897	2.807	3.273	3.434	2.452	2.855	3.087	1.753	2.752	2.57	2.017	3.451	1.996	1.851	2.294	2.6	2.979
subP022	2	2.283	2.714	2.354	2.783	2.953	3.024	3.163	2.862	3.21	2.561	1.675	2.938	2.801	2.899	3.156	3.092	3.236	3.183	2.813	2.104	3.052	1.786	3.132	2.93	2.849	2.738	2.269	2.735	2.326	2.44	2.861	3.027	2.943	3.159	3.625	2.9	3.067	3.025	2.91	2.568	2.708	2.059	3.307	1.767	2.505	2.439	2.99	2.955
subZ01		2.206	2.657	2.336	2.415	2.277	2.382	2.527	2.428	2.847	2.658	1.887	2.527	2.514	2.327	2.536	2.681	3.347	3.096	2.533	2.152	2.927	2.112	3.312	2.698	2.578	2.545	2.387	2.064	2.806	2.443	2.225	2.642	2.35	2.827	3.203	2.465	2.918	2.843	2.179	2.7	2.404	2.104	3.329	1.876	1.873	2.212	2.619	2.291
subZ02		2.405	2.89	2.211	2.743	2.6	2.636	2.614	2.566	2.97	2.719	2.177	2.559	2.779	2.878	2.677	2.83	3.121	3.258	2.685	2.107	2.551	2.634	2.889	2.372	2.367	2.657	2.155	2.074	2.91	2.424	2.363	2.582	2.584	3.223	2.926	2.371	2.642	2.862	2.649	2.223	2.232	2.316	2.642	2.072	2.069	1.594	3.162	2.897
subZ03		2.265	2.763	2.302	2.447	2.718	2.821	2.747	2.843	2.979	2.859	1.958	2.53	2.904	2.587	2.686	2.985	3.392	3.535	2.641	2.352	2.826	2.449	3.327	2.664	2.667	2.382	2.294	2.178	2.836	2.315	2.28	3.193	2.553	2.735	3.127	2.33	3.06	2.732	2.135	2.214	2.437	2.197	3.322	2.048	1.949	2.008	2.589	2.66
subZ04		2.277	2.971	2.463	2.538	2.422	2.743	2.927	2.777	3.009	2.692	1.72	2.836	3.093	2.827	2.785	3.12	3.466	3.421	2.862	2.438	3.214	2.284	3.649	2.79	2.721	2.776	2.495	2.287	2.806	2.785	2.541	3.204	2.633	2.869	3.379	2.492	3.002	3.143	2.082	2.52	2.643	2.251	3.193	2.127	1.92	2.602	2.754	2.864
subZ05		1.871	2.406	2.243	2.509	2.316	2.231	2.617	2.635	2.89	2.594	1.881	2.594	2.678	2.639	2.619	2.802	3.269	3.28	2.427	2.226	2.947	2.213	3.449	2.592	2.507	2.425	2.231	2.264	2.843	2.518	2.375	1.886	2.363	2.629	3.232	2.28	2.814	2.856	1.914	2.156	2.207	2.002	3.108	1.907	1.868	2.192	2.282	2.228
subZ06		2.216	2.298	2.274	2.593	2.435	2.567	2.714	2.735	2.891	2.724	1.832	2.488	2.32	2.509	2.503	2.779	3.108	3.371	2.598	2.355	2.865	2.107	3.495	2.572	2.587	2.733	2.227	2.275	2.721	2.494	2.356	2.124	2.448	2.723	2.993	2.252	2.801	3.019	2.082	2.106	2.499	1.883	3.413	1.838	1.848	2.199	2.665	2.41
subZ07		1.979	2.449	2.334	2.287	2.183	2.279	2.268	2.38	2.834	2.512	1.874	2.329	2.92	2.609	2.506	2.683	3.203	3.076	2.627	1.93	2.573	2.083	3.163	2.525	2.477	2.57	2.121	2.186	2.602	2.336	2.334	1.875	2.208	2.717	2.87	2.168	2.423	2.713	2.318	1.976	2.165	1.815	3.197	1.739	1.805	1.839	2.341	2.189
subZ08		2.211	2.405	2.161	2.551	2.521	2.153	2.318	2.548	2.854	2.864	2.007	2.483	2.399	2.48	2.481	2.911	2.912	3.114	2.622	2.307	3.039	2.11	3.339	2.667	2.696	2.537	2.201	2.183	2.992	2.463	2.564	2.845	2.297	3.221	3.371	2.451	3.03	2.844	1.661	1.842	2.162	2.007	3.429	2.013	2.006	2.006	2.453	2.229
subZ09		2.224	2.344	2.549	2.311	2.601	2.399	2.515	2.58	2.956	2.597	1.791	2.633	2.828	2.622	2.653	2.879	3.621	3.452	2.62	2.142	2.922	1.92	3.177	2.709	2.527	2.59	2.462	2.002	3.011	2.449	2.091	2.639	2.272	2.778	3.067	2.257	2.692	2.833	2.068	2.39	2.181	2.04	3.374	1.847	1.801	2.071	2.626	2.108
subZ10		1.91	2.875	2.426	2.509	2.717	2.747	2.607	2.75	3.175	2.702	1.961	2.649	2.987	2.761	2.783	2.897	3.185	3.742	2.629	2.406	3.126	2.151	3.534	2.707	2.683	2.934	2.483	2.328	2.955	2.704	2.3	3.096	2.234	2.712	3.337	2.547	2.954	3.216	1.937	2.715	2.287	2.096	3.501	1.953	2.078	2.226	2.631	2.246
[truncated: 29 more columns]

## Sheet: subcortical_volume
Measure:volume	type	Left-Lateral-Ventricle	Left-Inf-Lat-Vent	Left-Cerebellum-White-Matter	Left-Cerebellum-Cortex	Left-Thalamus-Proper	Left-Caudate	Left-Putamen	Left-Pallidum	3rd-Ventricle	4th-Ventricle	Brain-Stem	Left-Hippocampus	Left-Amygdala	CSF	Left-Accumbens-area	Left-VentralDC	Left-vessel	Left-choroid-plexus	Right-Lateral-Ventricle	Right-Inf-Lat-Vent	Right-Cerebellum-White-Matter	Right-Cerebellum-Cortex	Right-Thalamus-Proper	Right-Caudate	Right-Putamen	Right-Pallidum	Right-Hippocampus	Right-Amygdala	Right-Accumbens-area	Right-VentralDC	Right-vessel	Right-choroid-plexus	5th-Ventricle	WM-hypointensities	Left-WM-hypointensities	Right-WM-hypointensities	non-WM-hypointensities	Left-non-WM-hypointensities	Right-non-WM-hypointensities	Optic-Chiasm	CC_Posterior	CC_Mid_Posterior	CC_Central	CC_Mid_Anterior	CC_Anterior	BrainSegVol	BrainSegVolNotVent	BrainSegVolNotVentSurf
subP001	1	6966.9	671	12072.2	45567.3	6185	2908.9	4474.2	1450.1	683.6	1415.6	16226.5	3377.6	1149.3	932.8	459.5	3070.5	5.8	344.4	6554.6	489.8	10510.1	45394	5191.6	2836.7	4406.5	1595.9	3608.9	1394.4	449.3	2925.1	0	510.1	0	2598.9	0	0	3.3	0	0	150.9	836.4	348.4	652.6	672.3	734.5	942959	925034	924488
subP002	1	14291.4	510.1	15499.5	58311.8	9554.4	3945.3	6124.4	2219	1203.1	1455.5	23633.9	4572.5	1782.8	874.3	485.9	4195.5	14.7	504.9	11734.2	380	13241.9	54857	8839.8	4068	6589.4	2478.7	4306.3	2012.1	540.8	3778	8.9	917.9	0	1051.5	0	0	0	0	0	276.8	1322.5	650.8	632.2	566.6	1148.5	1316244	1284901	1.28452e+06
subP003	1	3860.3	244.8	14106	51300.5	8138	2951.3	4887.9	1747	664.8	1286.2	21221.5	3908.6	1450.7	845.5	477.4	3726.1	134.8	628.3	3777.7	106.4	13386.8	50800.6	6849.7	2805.5	4216.5	1541.7	4056.5	1358.3	472.4	3505.6	0	621.6	0	1349.8	0	0	0	0	0	288.3	1016.2	528	883.3	760.9	694.3	1039828	1028558	1.02708e+06
subP004	2	12147.2	631.9	13886.3	51793.7	6955.7	3193.4	4627.3	1724.1	951.4	2168.2	21462.4	3805.9	1296.5	899.1	364.6	3492.4	9.4	471.5	8599.2	599.1	13810.7	52428.2	6591.8	3379.8	4617.9	1638.6	3752.2	1451.8	400.7	3619.8	17.6	643.1	0	876.7	0	0	0	0	0	254	1108.1	554.5	629.1	714.2	875.4	1089124	1062565	1.06191e+06
subP005	2	5663.9	379.1	14558.6	56448.3	7633.7	3943.3	5768.5	1790.3	833.7	1473	20353.1	3787.5	1543.4	867.1	445.2	3370.4	7.3	523.5	5383.7	385.2	11962.1	52526.7	7296.6	4099.6	5853.7	1960.4	3960.8	1800.4	527.6	3266.7	20	482.7	0	1289.5	0	0	0	0	0	94.4	766.3	481.5	637.7	597.8	834.6	1151353	1136278	1.13668e+06
subP006	2	14217.7	920.9	15062.6	55028.7	8377.8	3769.9	4950.3	1873.4	1541.9	1410.8	20452.9	4242.2	1556.4	1033	595.3	3960.5	24.9	561.9	9345	743.1	13205.5	52658	7259	4013.1	5046.8	1935.8	4586.6	2129	545	3868.7	14.8	885.2	0	3688.8	0	0	0	0	0	232.7	1068.6	673	905.7	968.7	910.1	1352832	1322841	1.3216e+06
subP007	1	25940.8	2204.8	15533.4	56874.8	7259.9	4268.5	3882.9	1590.7	3808.8	3512.6	19231.7	2968.2	1054.2	1427.9	309.2	3478	23	784.3	20148.2	3006	13240.7	56861.3	6037.6	3773.9	4760.1	1729.4	3101.7	1218	228.9	3339.6	66.2	1103.4	0	5065.6	0	0	0	0	0	210.8	1009.2	529.1	597.7	761.4	1137.5	1089269	1027864	1.02653e+06
subP008	1	2692.1	280.7	10811.1	43513.4	6234.6	3659	5085.3	1909.7	598.3	1283.1	19974.1	3465.2	1342.4	551.2	564	3355.6	32.5	377.3	2407.2	351.2	11202.7	43432.8	6315.9	3677.4	5021.2	1816.4	3751.8	1456	507	3541.7	73	398.2	0	1101.7	0	0	0	0	0	172.4	1012.4	494.7	854.3	883.5	793.6	1002013	993737	994150
subP009	2	6734.4	199.6	15074.5	50322.5	6724.6	2790.6	3846.3	1483.6	594.6	1675.6	19234.1	3535	1254.5	749.7	446.3	3166.6	22.8	276.8	4386.3	344.7	14242.2	50483.9	5932.8	3156.2	4254.4	1736	3652.6	1424.8	425.7	3038.4	27.4	550.4	0	1312.7	0	0	0	0	0	95.7	1105.6	658.8	697.2	795.1	918.5	972555	957765	957493
subP010	1	7317.1	241	13495.8	49056.2	6750.6	3314.8	4613.8	1577.3	706.8	1500.4	17569	3461.1	1177.6	573.3	519	2691.4	14.4	485.8	6624.3	212.8	13603.4	48264.1	6318	3332	4624.5	1697.8	3454	1318	419	2768.9	29.5	554.6	0	632.2	0	0	0	0	0	149.4	955.2	444	704.5	659.1	984.5	1014758	997141	996334
subP011	1	10933.4	804.6	14856.9	57954.8	5876.3	3655.5	4324.7	1529.5	1938	1414	18420.9	3997.4	1415.1	1172.7	435.9	3306.3	29.2	553.7	10232.3	910.3	14323.2	56989.1	5545.4	4276.3	4579.4	1403.5	3463.6	1565.9	380	3326	19.3	537.9	0	5533.9	0	0	0	0	0	181.8	815.9	490.2	654.1	730.3	818	1055508	1027365	1.02599e+06
subP012	2	18560.1	873.8	9221	41021.8	6811.3	3395.7	4892.5	1661.7	2494.4	2112.8	13742.3	3523	1153.3	975.9	279.4	2863.7	65.6	481.5	17456.3	2363.6	9533.4	42536.5	4945.2	3256.7	4454.7	1612.8	3240.3	1117	261.8	2847.8	17.2	480.9	0	2021.8	0	0	0	0	0	166.4	1086.8	414.7	354.3	417	904	934505	889220	888247
subP013	1	30587.8	325.8	13468.9	48708.2	6496.8	3575.9	2795.9	1365.3	2033.8	3343.4	17706.2	3616.4	1191	1196.5	445.3	2703.1	71.7	663	25350.5	179.6	12354.7	47740.7	7114	3633.1	4061.7	1458.9	3904.1	1381.3	512	3344.6	21.4	343.1	0	8421	0	0	12.7	0	0	292.6	748	356.9	447.9	367	1076.5	1117287	1053579	1.05225e+06
subP014	1	7562.2	552.6	13814.1	49909.6	7337.1	3286.9	4943.7	1654.4	836.4	1443.7	18708.8	3931.3	1410.6	888.6	485.8	3596.3	16.8	339.5	5424.9	275.6	12242.5	48877	7523.2	3633.6	5185.8	1945.7	4426.5	1632.6	575.5	3229.8	38.7	617.5	0	2861.2	0	0	0	0	0	194.7	887.9	358.6	731.3	777.8	816.1	1060109	1042636	1.04265e+06
subP015	2	21566.3	1289.7	12804	48248.2	6467.9	2472.6	3942.7	1456.7	1065.4	2657.3	16409.5	3445.7	1333.6	952.9	336.6	3150.1	6.8	609.7	14410.6	749.6	12012.4	48276.2	5978.5	3400.7	4858.3	1709.8	3679.3	1511.8	505	3154.1	10.8	759.6	0	2066.9	0	0	0	0	0	250	969.9	436.9	470.6	446.7	998.1	1024859	981372	979372
subP016	2	23682	1596.8	13293.1	54887.6	5984.3	3548.6	5086.1	1767.6	1469	2902.4	20861.4	2949.3	1242.2	1054.9	442.9	2608.2	26.7	651.4	22472.1	1259.6	13741	59260.1	6618.9	3760.8	4753.1	1742.6	3394	1517.9	407.9	3573.2	16.7	646.6	0	2658.6	0	0	5.9	0	0	216.4	805.5	394.3	333.1	414.6	828.7	1083346	1027681	1.02776e+06
subP017	2	8905.1	378.3	13198.5	46002.6	7271.5	3167.9	5185	1695.6	1218.2	1075.5	18111.5	4083.6	1279.1	949.7	472.7	3521.6	20.1	594.8	8885.7	496.1	12426.2	46583.7	5436.9	2990.2	4727.4	1248.8	3955.7	1522.5	440.7	2874.2	23.2	645.9	1.9	1472.7	0	0	0	0	0	242	821.8	429.1	335.7	372.7	755.1	1030835	1008235	1.00824e+06
subP018	1	6734.3	211	13905.7	46523.4	6505.1	2156.9	3048.5	1449.1	632	1616.7	19235.4	3743.5	1279.5	821.1	490.7	3190.3	8.5	438.5	5461.8	279.4	13612.2	45437.9	6883.6	3467.2	4449.1	1751.5	3507.2	1801	525.8	3084.2	19.1	496.4	0	1304.1	0	0	0	0	0	235.9	1156.9	646.4	754	812.4	942.9	1066953	1050962	1.05063e+06
subP019	1	7663.9	370.9	12857.3	49596.3	6680.6	3072.7	4556.7	1807.1	849.9	1528.7	17465.9	3363.2	1488.5	929.7	424.5	3246.8	35.5	375.8	5844.8	231.3	12086.5	48638.1	6142.8	3049.4	4625.1	1766.8	3529.4	1440.4	442.8	3220.4	6	506.9	0	2467.1	0	0	0	0	0	192.6	945.5	398.8	639.6	716.7	836.3	1012911	995454	994793
subP020	2	6336.8	325.6	12419.5	49382.2	6385.6	3073.2	4581.5	1860	744	1555.5	17748.8	3513.1	1636.4	780.6	482.4	3094.2	23.4	292	5850.9	283	12211.9	50617.2	6024.4	2972.9	4402	1670.8	3801.4	1800.7	499.1	3251.6	14.9	236	0	848.3	0	0	0	0	0	215	950	565.7	790.6	755.4	780.3	962813	947099	946559
subP021	1	5049.1	161.6	11103	47712	7261.7	3172.4	5050.9	1753.2	893.1	1363.5	18129.9	3641.6	1546.3	665.7	674.9	2858.2	9.7	392.2	4259.3	268.1	11194.1	48345.4	6915.7	3483.1	4777.8	1766.8	3714.1	1628.7	575.6	3147.4	18.2	298.2	0	1509	0	0	0	0	0	197.7	944.3	510.6	739	705.5	738.7	1074167	1061315	1.06194e+06
subP022	2	11049.2	654.6	12931.5	50366.9	6885.5	3112.9	4958.2	1940.1	945.6	1841.3	20876.9	3769.5	1223.1	975.2	369	3249.8	16.3	820.2	9240.4	489.6	13926.9	51814.4	6547.5	3005.5	5092.6	1891.5	3729.7	1620.6	478.9	3723.2	9.1	849.9	0	4169	0	0	0	0	0	280.8	888.4	513.5	655.1	739.7	566.4	1125374	1099270	1.09922e+06
subZ01		10557.1	524.8	14168.2	51560.7	7635.4	3881.2	5435	1787.6	1160.8	2186.4	21453.4	3795.7	1469.9	960	490.8	3732.3	31.1	622.8	10621.4	278.7	13486.3	53715.9	7121.6	3727.6	5413.8	1853.4	4008.9	1781.3	510.5	4118.8	16	663.7	0	1646.8	0	0	0	0	0	212.8	869.4	539.4	708.6	524.3	1067.2	1202937	1175975	1.17527e+06
subZ02		5302.9	474.4	16599.7	45418	7674.1	3510.2	5046.6	1647.7	867.7	1192.1	19555.2	3559.3	1650.9	919.3	471.4	3283.9	22.2	422.6	4852.3	237.8	17193.2	48756.1	7089.7	3143.2	4966.1	1745.4	3958.5	1728	381.7	3672.5	24.6	524.7	0	2219.2	0	0	0	0	0	289.8	1270.3	577.2	803.4	819.1	962.4	1076211	1062392	1.06058e+06
subZ03		4978.6	231.6	14712.5	45898.2	8119.9	3370.3	4352.1	1943.4	919.9	1322.6	19906	4009.2	1355.7	876	523.3	4066	20.7	246	4952.3	388.1	15242.9	48259.3	7197.3	3399.2	4969.3	1747.4	3939.6	1774.4	470.2	3491	28.9	474.5	0	938.5	0	0	0	0	0	215	1119.8	560	864.1	881.4	891.9	1052727	1039118	1.03697e+06
subZ04		5391.5	358.1	16077.5	58698.6	8859.9	3543.6	5845.4	2093	1208.5	1672.2	22161.1	5022.5	1960	873.8	395.8	4011.4	21.6	416.7	3894.2	384.5	14857	58607.5	7831	3641.5	6015.1	1959.8	5382.1	1983.3	422.3	3943.2	20.5	380.8	0	1430.4	0	0	0	0	0	238.1	1005.5	589.4	812	942.8	873.7	1373663	1359765	1.35936e+06
subZ05		8120.1	433.3	12476	46508.1	7226.5	3311.6	5341.4	1860.3	872.6	1823.3	18372.1	3775.9	1397.2	770.7	464.5	3410.7	22.6	506.3	6824.5	432.3	11481.3	46990.5	6433	3894.3	5542.1	1843.1	3952	1715.5	459.4	3402.6	14.6	704.3	0	1101.2	0	0	0	0	0	234.8	1172.3	626.1	576.3	591	1252.9	1132837	1112988	1.11245e+06
subZ06		5479.9	273.9	12018.5	44156.3	6555.4	2923.2	4486.4	1800.2	769.7	1283.1	16701.5	3465.2	1348.3	947.4	420.3	3320.8	33.1	312.2	4568.1	222.7	12216.7	44427.8	6052.2	2922.8	4479.3	1778.3	3514.6	1671.2	478.3	3293.6	20	464.3	0	1228.2	0	0	0	0	0	159.6	1137.3	514.6	762.6	723.1	830.6	1005123	991670	989945
subZ07		10839.6	425.8	13984.2	44366	6207	3179	4038.9	2143.7	761.6	1443.9	19589.3	3528.7	1223.8	1066.3	332.2	3294.6	17.2	615.1	8556.3	375	13796.6	45865.6	6344.7	3304.4	4871.6	2107.4	3487.7	1460.5	360.2	3465.8	56.7	752.3	0	769.3	0	0	0	0	0	182.2	1113.5	554	592.9	449.7	955	1002976	978677	977537
subZ08		7119.3	357.8	14580.4	55116.3	7469.4	3816.4	5330.1	2350.6	710.1	2554.4	23103.1	3581.2	1533.4	606.8	499.3	3929.8	26	263.2	7993.9	419.3	14157.4	55791.2	7017.2	3741.9	5369.1	2346.6	3848.1	1904.7	422.1	3821.7	12.6	358.2	0	1502.4	0	0	0	0	0	219.9	1390.4	862	947.2	1215	1265.9	1174485	1155063	1.1539e+06
subZ09		3740.8	235	12832.6	44148.3	6672.7	3072	4356.8	2018	675.7	1164.5	18741.5	3385	1298.8	724.3	480.2	3031.5	28.1	311.6	4806.1	312.5	12199.9	44510.1	6523.6	3299.3	4245.4	1822.7	3689.5	1296.6	383.4	2867.9	14.5	680.9	0	670.2	0	0	0	0	0	190.8	928.7	545.2	521.4	537.6	843.5	919900	908061	907165
subZ10		3488.6	179	11351.9	41324	6288.2	3015.6	4793.3	1860.9	615.1	1191.1	16913.9	3063.8	1380.5	628.9	395.1	2943.1	37.3	273.3	2875.6	173	12383.7	43470.3	5781.2	3299.7	4664.5	2001	3350	1365.6	391.5	3021.6	48.3	385.2	0	970	0	0	0	0	0	165.4	836.4	439.5	742.3	656.6	864.7	896125	886821	885977
[truncated: 18 more columns]

## Sheet: Sheet3
Subjects	type	lh_insular	rh_insular	lh_Supramar	rh_Supramar	lh_midtempo	rh_midtempo	lh_InfFrontal	rh_InfFrontal	lh_cingul-Ant	rh_cingul-Ant	lh_suptemp	rh_suptemp	rh_Parahippo	lh_postcentral
subP001	1	3.717	3.503	2.852	2.586	3.198	3.021	2.858	2.7815	2.92	2.744	3.149	2.779	3.415	2.522
subP002	1	3.836	3.366	2.728	2.807	2.853	2.971	2.759	2.739	2.637	2.479	2.678	2.514	2.764	2.278
subP003	1	3.116	3.264	2.507	2.386	3.097	2.755	2.6355	2.497	2.705	2.596	2.347	2.376	3.396	2.106
subP004	2	3.59	3.64	2.969	2.67	3.086	3.129	2.8975	2.7915	2.825	2.528	2.936	2.819	3.1	2.368
subP005	2	3.923	3.188	3.006	2.963	3.496	3.457	2.981	2.958	3.196	2.837	2.792	2.823	3.098	2.461
subP006	2	3.598	3.565	2.819	2.966	3.054	2.933	2.909	2.7745	3.047	2.802	2.631	2.965	3.259	2.439
subP007	1	3.581	3.364	2.643	3.036	2.944	3.208	2.775	2.829	2.662	2.413	2.428	2.846	3.311	2.426
subP008	1	3.694	3.462	2.736	2.698	3.201	2.99	2.634	2.7175	2.534	2.433	2.618	2.679	2.8	2.383
subP009	2	3.618	3.187	2.84	2.739	3.358	3.247	2.763	2.617	2.675	2.622	2.746	2.596	3.49	2.385
subP010	1	3.658	3.474	2.611	2.536	2.964	2.758	2.5765	2.513	2.938	2.3	2.472	2.541	3.174	2.056
subP011	1	3.725	3.305	2.447	2.677	2.602	2.913	2.3715	2.448	2.514	2.541	1.975	2.377	3.155	2.119
subP012	2	3.367	3.669	2.845	3.047	2.975	3.216	2.6435	2.6135	2.545	2.683	2.768	3.082	2.991	2.603
subP013	1	3.931	3.418	2.609	2.326	2.618	3.054	2.5125	2.5235	2.546	2.503	2.469	2.593	2.915	2.13
subP014	1	3.359	3.541	2.698	2.659	2.891	3.019	2.852	2.7515	2.583	2.547	2.744	2.746	3.488	2.205
subP015	2	3.858	3.236	2.608	2.879	2.97	3.263	2.8505	2.81	2.688	2.815	2.52	2.773	3.011	2.473
subP016	2	3.406	3.812	2.855	2.453	2.994	2.987	2.8815	3.0115	2.705	2.727	2.856	2.885	3.506	2.427
subP017	2	3.531	3.707	2.706	2.641	2.778	3.05	2.607	2.654	2.532	2.445	2.405	2.419	3.118	2.032
subP018	1	3.666	3.32	2.581	2.522	3.14	3.021	2.454	2.6775	2.697	2.354	2.367	2.635	3.125	2.288
subP019	1	3.113	3.555	2.6	2.607	2.693	2.929	2.407	2.5955	2.637	2.593	2.214	2.22	3.031	2.246
subP020	2	3.552	3.289	2.484	2.446	3.051	3.13	2.7095	2.5895	2.537	2.36	2.291	2.533	3.168	2.035
subP021	1	3.463	3.392	2.759	2.741	3.285	3.087	2.8905	2.8875	2.564	2.512	2.64	2.452	3.044	2.095
subP022	2	3.272	3.183	2.867	2.738	2.911	3.025	2.8465	2.9185	2.998	3.024	2.534	2.9	3.132	2.583
subZ01		3.365	3.096	2.417	2.545	2.796	2.843	2.458	2.427	2.529	2.382	2.352	2.465	3.312	2.191
subZ02		3.307	3.258	2.455	2.657	2.781	2.862	2.647	2.7185	2.622	2.636	2.477	2.371	2.889	1.997
subZ03		3.224	3.535	2.412	2.382	2.944	2.732	2.545	2.5585	2.854	2.821	2.404	2.33	3.327	2.224
subZ04		3.82	3.421	2.756	2.776	2.944	3.143	2.763	2.8315	2.741	2.743	2.327	2.492	3.649	2.247
subZ05		3.382	3.28	2.451	2.425	2.871	2.856	2.5075	2.6165	2.513	2.231	2.419	2.28	3.449	2.057
subZ06		3.376	3.371	2.472	2.733	3.059	3.019	2.6255	2.4985	2.634	2.567	2.264	2.252	3.495	2.298
subZ07		3.188	3.076	2.421	2.57	2.819	2.713	2.5365	2.469	2.364	2.279	2.107	2.168	3.163	2.189
subZ08		3.254	3.114	2.556	2.537	3.041	2.844	2.69	2.4815	2.476	2.153	2.309	2.451	3.339	2.169
subZ09		3.41	3.452	2.89	2.59	3.058	2.833	2.666	2.6275	2.428	2.399	2.429	2.257	3.177	2.149
subZ10		3.392	3.742	2.894	2.934	3.334	3.216	2.562	2.705	2.708	2.747	2.726	2.547	3.534	2.355
