# Supplementary material for: Moyamoya Disease With Initial Ischemic or Hemorrhagic Attack Shows Different Brain Structural and Functional Features: A Pilot Study
Source: Front Neurol. 2022 May 13;13:871421. doi: 10.3389/fneur.2022.871421 (PMC9136066; doi:10.3389/fneur.2022.871421)
Supplement: Supplementary file 2 [file Data_Sheet_1.ZIP › SLF_FA.xlsx]

## Sheet: Sheet1
被试	类型（1 梗死；2出血）	年龄	性别（男 1/女 2）	SLF_L_0.2	SLF_R_0.2	SLF4_R_0.2	SLF4_L_0.2
P001	1	51	2	0.294037	0.290832	0.31516	0.293409
P002	1	30	1	0.30638	0.296439	0.291322	0.292115
P003	1	45	1	0.287647	0.293209	0.296987	0.288144
P004	2	44	2	0.299819	0.303	0.313831	0.301725
P005	2	34	2	0.30932	0.324251	0.328683	0.305301
P006	2	36	1	0.298674	0.290895	0.300956	0.286928
P007	1	42	2	0.300062	0.301622	0.307993	0.300826
P008	1	44	2	0.30857	0.305248	0.298134	0.301978
P009	2	53	2	0.299936	0.301133	0.303609	0.292267
P010	1	58	2	0.305553	0.30465	0.290665	0.287626
P011	1	54	2	0.261232	0.294562	0.289049	0.242488
P012	2	45	2	0.292964	0.304296	0.313436	0.286314
P013	1	56	2	0.248386	0.270317	0.262754	0.24009
P014	1	57	2	0.311251	0.315442	0.321643	0.291135
P015	2	34	2	0.302463	0.317125	0.316297	0.311171
P016	2	50	2	0.308678	0.313881	0.339544	0.313477
P017	2	52	2	0.302447	0.292656	0.29739	0.293108
P018	1	53	2	0.314843	0.317359	0.317175	0.310729
P019	1	52	2	0.269337	0.269564	0.271379	0.260093
P020	2	56	2	0.308923	0.30676	0.305278	0.302582
P021	1	31	2	0.281808	0.295555	0.297849	0.279122
P022	2	53	2	0.308299	0.319928	0.34709	0.306683
Z01				0.312078	0.30136	0.301306	0.285946
Z02				0.309965	0.308045	0.296939	0.300799
Z03				0.302033	0.303449	0.302785	0.296394
Z04				0.304541	0.314836	0.311803	0.297843
Z05				0.295015	0.305107	0.301435	0.295157
Z06				0.307641	0.3079	0.288465	0.298691
Z07				0.292682	0.294678	0.297352	0.285011
Z08				0.308468	0.304631	0.293113	0.302291
Z09				0.305722	0.294801	0.288074	0.294027
Z10				0.32499	0.32116	0.301808	0.317455
